# Supplementary material for: How to talk so kids will listen & listen so kids will talk: a randomized controlled trial evaluating the efficacy of the how-to parenting program on children’s mental health compared to a wait-list control group
Source: BMC Pediatr. 2018 Aug 2;18:257. doi: 10.1186/s12887-018-1227-3 (PMC6090888; doi:10.1186/s12887-018-1227-3)
Supplement: Supplementary file 1 — Summary of instruments used in the How-to Parenting Program RCT. Measures used in the RCT are summarized (XLSX 13 kb) [file 12887_2018_1227_MOESM1_ESM.xlsx]

## Sheet: Feuil1
	Summary of Instruments used in the How-to Parenting Program RCT
	Outcome measure concepts	Types and sources of measures	Instruments	Times of assessment
	Primary Outcomes
	Children's Mental Health Problems at Home	Q completed by parents	Child Behavior Checklist [52]	T1: Q completed during information meeting; T2, T3 and T4: Q completed at home
	Internalizing Problems
	Externalizing Problems
	Secondary Outcomes
	Children's Well-being	Q completed by children	Q from different validated scales	T1, T2, T3 and T4: Q completed at school
	Self-esteem		Rosenberg's Self-Esteem Scale [56, 57]
	Life Satisfaction		Satisfaction with life Scale [58, 59]
	Positive Affect		Positive Affect [53, 54, 55]
	Children's Mental Health at School	Q completed by teachers	Teacher-Child Rating Scale [60]	T1, T2, T3 and T4: Q completed at school
	Internalizing Problems
	Externalizing Problems
	Frustration Tolerance
	Task Orientation
	Social Skills
	Parents' Well-being	Q completed by parents	Q from different validated scales	T1: Q completed during information meeting; T2, T3 and T4: Q completed at home
	Self-esteem		Rosenberg's Self-Esteem Scale [56]
	Life Satisfaction		Satisfaction with life Scale [58, 59]
	Perceived Competence		Competence subscale of the Basic Need Satisfaction in Relationships Scale [66]
	Positive Affect		PANAS [54]
	Parents' Mental Health Problems	Q completed by parents	Q from different validated scales	T1: Q completed during information meeting; T2, T3 and T4: Q completed at home
	Anxious Symptoms		General Health Questionnaire [64]
	Depressive Symptoms		General Health Questionnaire [64]
	Negative Affect		PANAS [54]
	Parental Guilt		PANAS-X [65]
	Parenting Style	Q completed by parents	Q from different validated scales	T1: Q completed during information meeting; T2, T3 and T4: Q completed at home
	Parental Affiliation		Care subscale of the Parental Bonding Instrument [62]
	Parenting Structure		Laxness subscale of Parenting Scale [61]
	Autonomy-supportive Parenting Skills		Designed in the pilot study [41]
	Autonomy Support (Attitude)		Parental Attitude Scale [63]
	Perceived Parenting Style	Q completed by children	Q from different validated scales	T1, T2, T3 and T4: Q completed at school
	Perceived Parental Affiliation		Care subscale of the Parental Bonding Instrument [62]
	Perceived Parental Structure		Laxness subscale of the Parenting Scale [61]
	Perceived Parental Autonomy Support		Perceived Parental Autonomy Support Scale [31]
	Sociodemographic Information	Q completed by parents	Q designed for the study	Pre-intervention
	Adherence	Q completed by facilitators; assesment made by coders	Q designed for the study	Post-intervention
	Note. Q: Questionnaire
